# Supplementary material for: Anticarcinogenic effects of ursodeoxycholic acid in pancreatic adenocarcinoma cell models
Source: Front Cell Dev Biol. 2024 Dec 11;12:1487685. doi: 10.3389/fcell.2024.1487685 (PMC11668698; doi:10.3389/fcell.2024.1487685)
Supplement: Supplementary file 1 [file DataSheet3.zip]

Archive with 29 entries (25 files):
- Capan2_B-catenin/TIF/
- Capan2_B-catenin/TIF/B-catenin 1. (2020. 08. 06. Edit II. B-catenin_5).tif
- Capan2_B-catenin/TIF/B-catenin 1. Actin (2020. 08. 07. Edit II. Aktin B-catenin, Slug_4).tif
- Capan2_B-catenin/TIF/B-catenin 2. (2020. 08. 06. 32 B-catenin_4).tif
- Capan2_B-catenin/TIF/B-catenin 2. Actin (2020. 08. 07. X32 Aktin Bcat, Slug_3+2020. 08. 07. X32 Aktin Bcat, Slug_2).tif
- Capan2_B-catenin/TIF/B-catenin 3. (20191010 B catenin zs._2).tif
- Capan2_B-catenin/TIF/B-catenin 3. Actin (2019. 10. 11. Zsani Actin_4).tif
- Capan2_Claudin1/TIF/
- Capan2_Claudin1/TIF/Claudi1 1. (2019. 11. 27. Capan2 Claudin_4).tif
- Capan2_Claudin1/TIF/Claudin1 1. Actin (Claudi1 1. (2019. 11. 27. Capan2 Claudin_4).tif
- Capan2_Claudin1/TIF/Claudin1 2. (2019. 10. 22. Claudin1_3).tif
- Capan2_Claudin1/TIF/Claudin1 2. Actin (2019. 10. 25. Aktin TCF8, CD44, Vimentin, Claudin_4).tif
- Capan2_Claudin1/TIF/Claudin1 3. (2019. 11. 07. Claudin_6).tif
- Capan2_Claudin1/TIF/Claudin1 3. Actin (2019. 11. 08. Aktin Zo1, CD44, Vimentin, Claudin_4).tif
- Capan2_Slug/TIF/
- Capan2_Slug/TIF/Slug 1. (2020. 08. 06. Edit I. Slug_5).tif
- Capan2_Slug/TIF/Slug 1. Actin (2020. 08. 07. Edit I. Aktin Bcat, Slug_2+2020. 08. 07. Edit I. Aktin Bcat, Slug_1).tif
- Capan2_Slug/TIF/Slug 2. (2020. 08. 07. Edit II. Slug_6).tif
- Capan2_Slug/TIF/Slug 2. Actin (2020. 08. 07. Edit II. Aktin B-catenin, Slug_4).tif
- Capan2_Slug/TIF/Slug 3. (2020. 08. 07. X32 Slug_1+2020. 08. 07. X32 Slug_2).tif
- Capan2_Slug/TIF/Slug 3. Actin (2020. 08. 07. X32 Aktin Bcat, Slug_3+2020. 08. 07. X32 Aktin Bcat, Slug_1).tif
- Capan2_ZO1/TIF/
- Capan2_ZO1/TIF/ZO1 1. (2019. 11. 28. Capan2 ZO1_5).tif
- Capan2_ZO1/TIF/ZO1 1. Actin (2019. 11. 28. Aktin ZO1, CD44, Vimentin, Claudin_4).tif
- Capan2_ZO1/TIF/ZO1 2. (2019. 10. 22. ZO1 FEMTO_2).tif
- Capan2_ZO1/TIF/ZO1 2. Actin (2019. 10. 25. Aktin Ecad, ZO1, Bcat, Snai1_3).tif
- Capan2_ZO1/TIF/ZO1 3. (2022. 11. 09. II. ZO1_3).tif
- Capan2_ZO1/TIF/ZO1 3. Actin (2022. 11. 09. II. Aktin_3).tif
- Western blots_1.2.pptx
