# Supplementary material for: Anticarcinogenic effects of ursodeoxycholic acid in pancreatic adenocarcinoma cell models
Source: Front Cell Dev Biol. 2024 Dec 11;12:1487685. doi: 10.3389/fcell.2024.1487685 (PMC11668698; doi:10.3389/fcell.2024.1487685)
Supplement: Supplementary file 3 [file DataSheet4.zip]

Archive with 19 entries (19 files):
- BxPC3_Snail/TIF/Snail 1. (kiértékelt_snai_1207).tif
- BxPC3_Snail/TIF/Snail 1. Actin (kiértékelt_aktin_snai_nrf2_1207).tif
- BxPC3_Snail/TIF/Snail 2. (kiértékelt_snai_1213).tif
- BxPC3_Snail/TIF/Snail 2. Actin (kiértékelt_aktin_snai_56_1213).tif
- BxPC3_Snail/TIF/Snail 3. (kiértékelt_snai_1213).tif
- BxPC3_Snail/TIF/Snail 3. Actin (kiértékelt_aktin_snai_56_1213).tif
- Capan2_Snail/TIF/Snail 1. (2019. 11. 27. Capan2 Snai1_4).tif
- Capan2_Snail/TIF/Snail 1. Actin (2019. 11. 28. Aktin E-cadherin, B-cateini, Snai1_4).tif
- Capan2_Snail/TIF/Snail 2. (2020. 08. 07. Edit I. Snai_2).tif
- Capan2_Snail/TIF/Snail 2. Actin (2020. 08. 07. Edit I. Aktin ZO1 Vimentin Snai_1+2020. 08. 07. Edit I. Aktin ZO1 Vimentin Snai_2).tif
- Capan2_Snail/TIF/Snail 3. (2020. 08. 07. X32 Snai_2).tif
- Capan2_Snail/TIF/Snail 3. Actin (2020. 08. 07. X32 Aktin Vimentin ZO1 Snai_1+2020. 08. 07. X32 Aktin Vimentin ZO1 Snai_2).tif
- Fibroblast_4HNE/Fibro 4HNE.tif
- Fibroblast_4HNE/Fibro Aktin.tif
- Fibroblast_Nrf2/Fibro Aktin.tif
- Fibroblast_Nrf2/Fibro Nrf2.tif
- Fibroblast_Slug/Fibro Aktin.tif
- Fibroblast_Slug/Fibro Slug.tif
- Western blots_1.pptx
