# Supplementary material for: Anticarcinogenic effects of ursodeoxycholic acid in pancreatic adenocarcinoma cell models
Source: Front Cell Dev Biol. 2024 Dec 11;12:1487685. doi: 10.3389/fcell.2024.1487685 (PMC11668698; doi:10.3389/fcell.2024.1487685)
Supplement: Supplementary file 4 [file DataSheet1.zip]

Archive with 6 entries (5 files):
- Capan2_Ecad/TIF/
- Capan2_Ecad/TIF/E cadherin V Aktin.tif
- Capan2_Ecad/TIF/E cadherin V.tif
- Capan2_Ecad/TIF/E-cadherin I-IV Aktin.tif
- Capan2_Ecad/TIF/E-cadherin I-IV.tif
- Western blots_cadh.pptx
