# Supplementary material for: Anticarcinogenic effects of ursodeoxycholic acid in pancreatic adenocarcinoma cell models
Source: Front Cell Dev Biol. 2024 Dec 11;12:1487685. doi: 10.3389/fcell.2024.1487685 (PMC11668698; doi:10.3389/fcell.2024.1487685)
Supplement: Supplementary file 5 [file DataSheet6.zip]

Archive with 29 entries (27 files):
- Capan2_ALDH1/TIF/ALDH 2. Actin (#23.19 II. Aktin_3).tif
- Capan2_ALDH1/TIF/ALDH1 1. (2022. 11. 21. Capan2 I. ALDH1_4).tif
- Capan2_ALDH1/TIF/ALDH1 1. Actin (2022. 11. 21. Capan2 II. Aktin_3).tif
- Capan2_ALDH1/TIF/ALDH1 2. (#23.19 I. ALDH1_3).tif
- Capan2_ALDH1/TIF/ALDH1 3. (#23.02 Capan2 ALDH1 #22.27_4).tif
- Capan2_ALDH1/TIF/ALDH1 3. Actin (#22.31 Capan2 ALDH1 Aktin #22.27_3).tif
- Capan2_ALDH1_antioxidants/TIF/ALDH1 antioxidants Patrik 1. (#23.19 II. ALDH1_1+#23.19 II. ALDH1_2).tif
- Capan2_ALDH1_antioxidants/TIF/ALDH1 antioxidants Patrik 1. Actin (#23.19 I. Aktin_3).tif
- Capan2_ALDH1_antioxidants/TIF/ALDH1 antioxidants Patrik 2. (#23.18 II. ALDH1_3).tif
- Capan2_ALDH1_antioxidants/TIF/ALDH1 antioxidants Patrik 2. Actin ( #23.18 II. Aktin_3).tif
- Capan2_ALDH1_antioxidants/TIF/ALDH1 antioxidants Szandra 1. (Capan2.2. sorozat.Mito.Pegc.ALDH1.2024.04.25_6).tif
- Capan2_ALDH1_antioxidants/TIF/ALDH1 antioxidants Szandra 1. Actin (Capan2.2. sorozat.Mito.Pegc.ALDH1.2024.04.25.AKTIN_1).tif
- Capan2_ALDH1_antioxidants/TIF/ALDH1 antioxidants Szandra 2. (Capan2.5. sorozat.Mito.Pegc.ALDH1.2024.04.25_3).tif
- Capan2_ALDH1_antioxidants/TIF/ALDH1 antioxidants Szandra 2. Actin (Capan2.5. sorozat.Mito.Pegc.ALDH1.2024.04.25.AKTIN_3).tif
- Capan2_CD24/TIF/
- Capan2_CD24/TIF/CD24 1. (#22.27 CD24_3).tif
- Capan2_CD24/TIF/CD24 1. Actin (03. 02. #22.27 CD24 Aktin_3).tif
- Capan2_CD24/TIF/CD24 2. (#22.28 CD24_3).tif
- Capan2_CD24/TIF/CD24 2. Actin (03. 02. #22.28 CD24 Aktin_3).tif
- Capan2_CD24/TIF/CD24 3. (#23.51 CD24_06).tif
- Capan2_CD24/TIF/CD24 3. Actin (#23.51 CD24 Aktin_9).tif
- Capan2_CD44/TIF/
- Capan2_CD44/TIF/CD44 1. (#23.05 Capan2 #22.29 CD44_3).tif
- Capan2_CD44/TIF/CD44 1. Actin (#23.05 Capan2 #22.29 CD44 Aktin_3).tif
- Capan2_CD44/TIF/CD44 2. (#23.12 CD44_3).tif
- Capan2_CD44/TIF/CD44 2. Actin (#23.12 CD44 Aktin_3).tif
- Capan2_CD44/TIF/CD44 3. (Viki 11.29. CD44_3).tif
- Capan2_CD44/TIF/CD44 3. Actin (Viki 11.30. CD44 B actin_3).tif
- Western blots_3.pptx
