# Supplementary material for: Anticarcinogenic effects of ursodeoxycholic acid in pancreatic adenocarcinoma cell models
Source: Front Cell Dev Biol. 2024 Dec 11;12:1487685. doi: 10.3389/fcell.2024.1487685 (PMC11668698; doi:10.3389/fcell.2024.1487685)
Supplement: Supplementary file 6 [file DataSheet2.zip]

Archive with 7 entries (6 files):
- Capan2_Vimentin/TIF/
- Capan2_Vimentin/TIF/Vimentin 1 2 (1017.vim0103).tif
- Capan2_Vimentin/TIF/Vimentin 1 2 Actin.tif
- Capan2_Vimentin/TIF/Vimentin 3 (1017.vimIII).tif
- Capan2_Vimentin/TIF/Vimentin 3 4 Actin.tif
- Capan2_Vimentin/TIF/Vimentin 4 (1017vimV).tif
- Western blots_vim.pptx
