# Supplementary material for: Anticarcinogenic effects of ursodeoxycholic acid in pancreatic adenocarcinoma cell models
Source: Front Cell Dev Biol. 2024 Dec 11;12:1487685. doi: 10.3389/fcell.2024.1487685 (PMC11668698; doi:10.3389/fcell.2024.1487685)
Supplement: Supplementary file 7 [file DataSheet5.zip]

Archive with 46 entries (40 files):
- Capan2_4HNE/TIF/
- Capan2_4HNE/TIF/4HNE 1. (#22.30 Capan2 #22.27 4HNE_3).tif
- Capan2_4HNE/TIF/4HNE 1. Actin (#23.01Capan2 #22.27 4HNE Aktin_2).tif
- Capan2_4HNE/TIF/4HNE 2. (#22.30 Capan2 #22.28 4HNE_2).tif
- Capan2_4HNE/TIF/4HNE 2. Actin (#23.01Capan2 #22.28 4HNE Aktin_2).tif
- Capan2_4HNE/TIF/4HNE 3. (Viki 2023.10.05. 2. 4HNE_3).tif
- Capan2_4HNE/TIF/4HNE 3. Actin (Viki 2023.10.06. B actin 1. 4HNE_1).tif
- Capan2_iNOS/TIF/
- Capan2_iNOS/TIF/iNOS 1. (2020. 05. 27. Capan2 Edit I. sorozat iNOS_5).tif
- Capan2_iNOS/TIF/iNOS 1. Actin (2020. 05. 27. Aktin NRF2 (Abcam), iNOS_2+2020. 05. 27. Aktin NRF2 (Abcam), iNOS_1).tif
- Capan2_iNOS/TIF/iNOS 2. (20181206 DCA UDCA 9.27. inos_4).tif
- Capan2_iNOS/TIF/iNOS 2. Actin (20181207 DCA UDCA nrf2 9.27. aktin_3).tif
- Capan2_iNOS/TIF/iNOS 3. (2021. 08. 18. Capan2 iNOS_1).tif
- Capan2_iNOS/TIF/iNOS 3. Actin (2021. 08. 18. Capan2 Aktin iNOS, Keap1, Slug_2).tif
- Capan2_Nitrotyrosine/TIF/
- Capan2_Nitrotyrosine/TIF/Nitrotyrosine 1. (#22.30 Capan2 #22.27 Nitrotirozin_1).tif
- Capan2_Nitrotyrosine/TIF/Nitrotyrosine 1. Actin (#23.01Capan2 #22.27 Nitrotirozin Aktin_1).tif
- Capan2_Nitrotyrosine/TIF/Nitrotyrosine 2. (#22.30 Capan2 #22.28 Nitrotirozin_1).tif
- Capan2_Nitrotyrosine/TIF/Nitrotyrosine 2. Actin (#23.01Capan2 #22.28 Nitrotirozin Aktin_3).tif
- Capan2_Nitrotyrosine/TIF/Nitrotyrosine 3. (#22.30 Capan2 #22.29 Nitrotirozin_3).tif
- Capan2_Nitrotyrosine/TIF/Nitrotyrosine 3. Actin (#23.01Capan2 #22.29 Nitrotirozin Aktin_2).tif
- Capan2_Nitrotyrosine/TIF/Nitrotyrosine 4. (2023.07.20. Viki Nitrotirosyne 1. membran_7).tif
- Capan2_Nitrotyrosine/TIF/Nitrotyrosine 4. Actin (2023.07.21. Viki B Aktin 1. membran_3).tif
- Capan2_NRF2/TIF/
- Capan2_NRF2/TIF/NRF2 1. (20190410 Capan2 ME1 sor NRF2_5).tif
- Capan2_NRF2/TIF/NRF2 1. Actin (2019-04-11 11hr 42min 11sec).tif
- Capan2_NRF2/TIF/NRF2 2. (2020. 06. 03. Edit II. sorozat NRF2 (Abcam)_4+2020. 06. 03. Edit II. sorozat NRF2 (Abcam)_6).tif
- Capan2_NRF2/TIF/NRF2 2. Actin (2020. 06. 04. Edit II.sorozat Aktin NRF2 (Abcam), iNOS_4).tif
- Capan2_NRF2/TIF/NRF2 3. (2021. 08. 18. Capan2 NRF2_7).tif
- Capan2_NRF2/TIF/NRF2 3. Actin (2021. 08. 18. Capan2 Aktin ZO1, NRF2, Snai_1).tif
- BxPC3_4HNE/TIF/
- BxPC3_4HNE/TIF/4HNE 1. (kiértékelt_4hne_0130).tif
- BxPC3_4HNE/TIF/4HNE 1. Actin (01.30.aktin_3_4_5).tif
- BxPC3_4HNE/TIF/4HNE 1. Actin (kiértékelt_aktin_4hne_4_0130).tif
- BxPC3_4HNE/TIF/4HNE 2. (01.23.4hne).tif
- BxPC3_4HNE/TIF/4HNE 2. Actin (kiértékelt_aktin_4hne_0123).tif
- BxPC3_4HNE/TIF/4HNE 3. (kiértékelt_4hne_0313(7)).tif
- BxPC3_4HNE/TIF/4HNE 3. Actin (kiértékelt_aktin_4hne_0313).tif
- BxPC3_NRF2/TIF/
- BxPC3_NRF2/TIF/NRF2 1. (merged_nrf2_1207).tif
- BxPC3_NRF2/TIF/NRF2 1. Actin (kiértékelt_aktin_snai_nrf2_1207).tif
- BxPC3_NRF2/TIF/NRF2 2. (kiértékelt_nrf2_0126).tif
- BxPC3_NRF2/TIF/NRF2 2. Actin (kiértékelt_aktin_nrf2_56_0127).tif
- BxPC3_NRF2/TIF/NRF2 3. (kiértékelt_nrf2_0126).tif
- BxPC3_NRF2/TIF/NRF2 3. Actin (kiértékelt_aktin_nrf2_56_0127).tif
- Western blots_2.pptx
